# Supplementary material for: Integrating lipidomics and genomics: emerging tools to understand cardiovascular diseases
Source: Cell Mol Life Sci. 2021 Jan 15;78(6):2565–84. doi: 10.1007/s00018-020-03715-4 (PMC8004487; doi:10.1007/s00018-020-03715-4)
Supplement: Supplementary file 1 — Supplementary file1 (XLSX 63 KB) [file 18_2020_3715_MOESM1_ESM.xlsx]

## Sheet: Supplementary Table 1
Supplementary Table 1: Major lipidomics based epidemiological studies for CVDs.
SN	Study	Cohort	Method	Samples	Lipids analyzed	Main findings
1	Fernandez et al. 2013	MDC study	Shotgun MS	427 (211 incident CVD cases and 216 controls)	85 lipids (TGs, DGs, CEs, SMs, PC Os, LPCs, PEs, PE Os)	LPC 16:0, LPC 20:4 were negatively correlated with carotid intima-media thickness.
2	Sigruener et al. 2014	LURIC study	Electron Ionization tandem MS	3316 (768 incident CVD and 484 mortality)	38 PCs, 15 LPCs, 30 PC Os, 31 PEs, 24 PE Os, 33 SMs, 7 Cers	LPCs, highly polyunsaturated PCs and long chain SMs were inversely asociated with CVD risk while saturated and monounsaturated PCs, particuarly PC 32:0 showed strongest positive association with mortality.
3	Stegemann et al. 2014	Bruneck study	Shotgun MS	685 (90 incident CVD events)	135 lipdis (PCs, LPCs, CEs, SMs, PSs, PEs, LPEs, TGs)	TGs and CEs with low carbon number and double bond content including TG 54:2, CE 16:1 and PE 36:5 had strongest predictive value for CVD outcomes.
4	Ganna et al. 2014	TwinGene, ULSAM, PIVUS	MS based non-targeted metabolomics	1670 (282 CVD events)		LPC 18:2, MG 18:2, LPC 18:1, SM 28:1 showed clinical utility and causal role in CHD development.
5	Wurtz et al. 2015	FINRISK, SABRE, BWHHS	Targeted NMR metabolomics	7256 (800 events); 2622(573 events); 3563 (368 events)	14 lipoprotein subclasses and fatty acid composition	MUFAs were associated with increase CVD risk while omega-6 fatty acids and docosahexaenoic acid were assocaited with reduced risk.
6	Cheng et al. 2015	ATHEROREMO-IVUS	LC-MS	581 (samples who underwent angiography)	8 lipids (CEs, Cer and lactosylceramides) identified in LURIC study	Cer(d18:1/16:0) was strongly associated with 1-year clinical outcome after coronary angiography, independently from statin use and LDL cholesterol levels.
7	Alshehry et al. 2016	ADVANCE	Targeted LC Electron Ionization tandem MS	3779 (case-control)	310 lipid species	Direct association of LPCs with future CVD events was found. PC O and PC P species containing saturated and monounsaturated fatty acids were directly assocatied, while PCs and PC Os containing PUFAs were inversely associated.
8	Laaksonen et al. 2016	Corogene, SPUM-ACS, BECAC	LC-MS	3377 (mostly CVD patients)	C16:0, C18:0, C24:0, C24:1 ceramides	Ceramides, particularly in ratios were associated with CVD death. CERT score based on ceramides improved the prediction.
9	Havulina et al. 2016	FINRISK2002	Targeted LC-MS	8101 healthy subjects (813 with incident MACE during followup)	C16:0, C18:0, C24:0, C24:1 ceramides	The study showed positve association of ceramides with the risk of MACE and validated CERT score.
10	Wang et al. 2017	Predimed study	LC-MS	1017 (230 incident cases and 787 random samples)	C16:0, C22:0, C24:0, C24:1 ceramides	Positive association of ceramides with incident CVD was found.
11	Razquin et al. 2017	Predimed	LC-MS	983 (Case-control)	202 lipids	Polyunsaturated PCs, LPCs, PC Ps, CEs showed inverse associations with CVD, whereas MGs, DGs and short TGs showed a direct association.
12	Paynter et al. 2018	WHI, Predimed	LC-MS	944 (472 incident CHD cases and 472 controls); 627 (312 incident CHD cases and 315 controls)	217 lipids	Association of hydroxy PCs (C34:2 and C36:4) and oxidized lipids (15-HETE, 5-HETE, 11-HETE) with future CHD was observed.
13	Mundra et al. 2018	LIPID, ADVANCE	LC and electron ionization tandem MS	5991; 3779	342 lipids	PC O-34:2, PC 38:5, PI 38:3, PC O-36:1, GM3(d18:1/16:0), LPI 18:2, PE 38:6 increased prediciton. LPCs showed negative associaiton. Lipid species containing saturated and monosaturated fatty acids were typically positively associated, while species with PUFAs were negatively associated.
14	Anroedh et al. 2018	ATHEROREMO-IVUS	LC-MS and Shotgun MS	581 (samples who underwent angiography)	10 previously identified lipids (ceramides, CEs, lactosylceramides)	Association of ceramides and their ratios with MACE and adverse cardiac outcome in CAD patients after long term followup was demonstrted.
15	Holmes et al. 2018	China Kadoorie Biobank	NMR metabolomics	912 MI, 1146 IS, 1138 ICH and 1466 controls	Total triglycerides and cholesterol in 14 lipoprotein subclasses and fatty acids in plasma	Total lipid contents and triglycerides within all lipoprotein subclasses were positively associated with CVD risk, except in HDL which showed negative assocaition
16	Wang et al. 2018	Predimed	LC-MS	1017 (230 incident cases and 787 random samples)	200 lipids	Network analysis showed that lipid species cluster based on double bonds. Unsaturated phospholipid clusters containing PCs and CEs with more double bonds was associated with decreased risk of CVD, while saturated TG cluser including DGs and TGs with saturated fatty acids was associated with an increased risk.
17	Peterson et al. 2018	FHS, SHIP	LC- MS	2642; 3134 (community based samples)	Ceramides C16, C24, C22	C24:0/C16:0 ceramide ratios were inversely associated with incident CHD, incident heart failure and all cause mortality.
18	Meeusen et al. 2018	Mayo clinic	HPLC MS/MS	495 (samples who underwent angiography)	C16:0, C18:0, C24:0, C24:1 ceramides	Elevated ceramides were independently associated with major adverse cardiovascular events in patients with and without coronary artery disease.
19	Carvalho et al. 2018	Singapore and New Zealand cohorts	Hydrophilic interaction LC-MS/MS	337 patients with acute myocardial infarction (AMI); 119 AMI patients	14 ceramides and 6 dihydroceramides	A 12-ceramide plasma prognostic signature comprising 9 even-chain ceramides, 2 odd-chain ceramides, and 1 dihydroceramide of C14-26 chain length was associated with cardiovascular death, recurrent MI, and stroke after an AMI in ethnically diverse cohorts.
20	Lemaitre et al. 2019	Cardiovascular Heart Study	LC-MS	4249 subjects withoug heart failure at recruitment	8 sphingolipids (Cers and SMs with C-16, C-22 and C-24)	Higher plasma levels of Cer-16 and SM-16 were associated with increased risk of heart failure, while higher levels of Cer-22, SM-20, SM-22, and SM-24 were associated with decreased risk of heart failure.
21	Hilvo et al. 2020	WECAC, LIPID, KAROLA	LC-MS	3789; 5991; 1023	ceramides and phospholipids	CERT2, a simple ceramide- and phospholipid-based risk score can efficiently predict residual CVD event risk in patients with coronary artery disease.
22	Poss et al. 2020	Utah population	LC-MS/MS	674 (462 CAD patients and 212 controls)	32 sphingolipids	Sphingolipid-inclusive CAD risk score, termed SIC, demarcated patients with CAD independently and more effectively than conventional clinical CVD biomarkers.
23	Yang et al. 2020	Chinese population	Non targeted MS	70 ischemic heart disease (IHD), 70 ischemic cardiomyopathy (ICM), 70 controls	125 phospholipids	LPI 16:0, LPI 18:1, LPC 19:0, SM(d18:1/12:0), LPC 15:0, 18:1–18:0 were significantly altered both in IHD and ICM as compared to control. LPI 13:0, LPI 18:0, LPE 16:0, PC DMPC 14:0, Cer 16:0, Cer 18:0, PE 17:0, PC 19:0, LPC 14:0, LPC 20:0, PC DSPC 18:0, PC 18:0–22:6 were significantly altered only in ICM as compared to IHD and control.
24	Seah et al. 2020	Chinese population	HPLC-ESI/MS	2627 (152 incident cases)	79 sphingolipids	No association of ceramides but other sphingolipids showed association with CVDs.

## Sheet: Supplementary Table 2 
Supplementary Table 2 : Genome-wide association studies for lipidome or distinct molecular species.
SN	Reference	metabolome/lipidome	Platform	Lipids_included	Study population	Loci identified	Remark
1	Gieger et al., 2008	Metabolome	MS (Biocrates)	85 sphingolipids, 208 phospholipids	German (N=284)	FADS, LIPC, PLEK
2	Hicks et al., 2009	Lipidome	MS	33 Sphingolipids	European (N=4400)	SPTLC3, LASS4, SGPP1, ATP10D, FADS1-3
3	Illig et al., 2010	Metabolome	MS (Biocrates)	PCs, SMs	German (N=1809), British (N=422)	FADS1, ELOVL2, PLEKHH1, SYNE2,SPTLC3
4	Lemaitre et al., 2011	PUFAs	GC	n-3 PUFAs (ALA, EPA, DPA, DHA) from isolated phospholipids	European (8866)	FADS1, ELOVL2, GCKR
5	Suhre et al., 2011	Metabolome	MS (Metabolon)	Fatty acids, PCs, LPCs, MGs,	German (1768), British (1052)	FADS1, SCD, CYP4A, SLCO1B1, PDXDC1, ELOVL2
6	Nicholson et al., 2011	Metabolome	NMR + MS	Phospholipids	British (211)	None identified for lipids
7	Kettunen et al., 2012	Metabolome	NMR (Brainshake)	Lipoproteins; and phospholipids and CEs content in lipoproteins	Finnish (8330)	PPP1R11, ALB, FCGR2B, ANGPTL3, LPL,, APOA1-C3-A4-A5, APOE-C1-C2, LDLR, PCSK9, MLX1PL, CETP, LIPC, PLTP, LIPG, CPT1A, ABCA1, FADS1-2-3, PDXDC1
8	Demirkan et al., 2012	lipidome	MS (Biocrates)	PCs and SMs	European (4034)	ABHD3, AGPAT1, ALG1, ALG14, APOA5, APOE-C1-C2-C4, ATP10D, CDH8, CDK17, CNTNAP4, DLG2, ELOVL2, FADS1-2-3, GCKR, ILKAP, ITGA9, KCNH7, KLF12, LASS4, LIPC, LPAR2, OR8I2, PAPD7, PAQR9, PCDH20, PDXDC1, PKD2L1, PLD2, PLEKHH1, PNLIPRP2, SGPP1, SPTLC3, SYT9, ZNF600
12	Wu et al., 2013	FAs	GC	Fatty acids 16:0, 16:1n-7, 18:0, and 18:1n-9	European cohorts (N=8961)	ALG14, LPGAT1, FADS1-2-3, PKD2L1, HIF1AN, GCKR, rs6722456
13	Rhee et al., 2013	Metabolome	MS	PCs, TGs, LPCs, SMs, LPEs, CEs, DGs,	American (European ancestry) (N=2076)	FADS1-2-3, LIPC, GCKR, APOA1/C3/A4/A5, SLCO1B1, SYNE2, PDE4D, SEC61G, rs6593086, GNAL, TBX18, NTAN1
14	Yu et al., 2014	Metabolome	MS	Fatty acids, lysolipids	African American (N=1260)	PKD2L1
15	Shin et al., 2014	Metabolome	MS (Metabolon)	Fatty acids, lysolipids	European (N=7824)	FADS-1-2-3, APOA5, SLCO1B1, LIPC, MBOAT7, SPTLC3
16	Ried et al., 2014	Metabolome	MS (Metabolon & Biocrates)	Phospholipids	European (N=1809+843)	CPS1, MYL1, MSH4, FNIP2, RABGGTB, SNORD45A, SNORD45B, SNORD45C, C4orf46, PPID, FTFDH, SLC16A9, FADS1-2-3, MIR1908, MIR611,BEST1, RAB3IL1, FEN1, C11orf9, DAGLA, SYNE2, SGPP1, SLC22A4, P4HA2, PDLIM4, SLC22A5, ACADS, CABP1, MLEC, POP5, UNC119B, SPPL3, OASL, SLC22A1, IGF2R, MFSD2A, MYCL1, PDCD6IP, IL3, C12orf75, INTS8, DKFZp68601327	gene based phenotype set enrichment analyses
18	Draisma et al., 2015	Metabolome	MS (Biocrates)	PCs, LPCs, SMs,	European (N=7478 + 1182)	ABHD3, AGPS, APOE-C1-C2-C4, CERS4, ACSL1, CETP, ELOVL2, FADS1-2-3, GATAD2A, GCKR, MFSD2A, PDXDC1, SCD, SGPP1, SPTLC3, TMEM229B, APOA1/C3/A4/A5,	eQTL integration
19	Mozaffarian et al., 2015	Trans FAs	Diverse	Trans fatty acids from isolated phospholipids	European-ancestry (N=8013) + non-European (N=1082 + 669 + 657)	FADS1-2-3
20	Kettunen et al., 2016	metabolome	NMR (Brainshake)	Lipids content in Lipoproteins, fatty acids	European cohorts (N=24925)	PCSK9, SORT1, USF1, GALNT2, APOB, ABCG5, HMGCR, LPA, DNAH11, MLX1PL, LPL, TRIB1, TTC39B, ABCA1, ABO, ZNF259, SCARB1, LIPC, CETP, LIPG, ANGPTL4, LDLR, CILP, APOE, MAFB, PLTP	Mendelian randomization for Lp(a) and lipoprotein particles
21	Rhee et al., 2016	Metabolome	LC-MS	PCs, TGs, LPCs, SMs, LPEs, CEs, DGs,	European-American FHS (N=2076) + ARIC (N=1528)	None identified for lipids (Exome array)	Exome array
22	Yu et al., 2016	Metabolome	LC-MS (Metabolon)	Fatty acids, lysolipids	African-Americans (1361 + 508)	None identified for lipids (LoF analysis)	Lof variants analysis, no locus identified for lipids
23	Hu et al., 2017	MUFAs	GC or gas-liquid chromatography	MUFAs	Meta-analysis-Chinese and European ancestries (N=3521 + 12020)	FADS1-2-3, PKD2L1, GCKR, HIF1AN, LPCAT3
24	Long et al., 2017	Metabolome	Metabolon HD4	PCs, LPCs, SMs, fatty acids	British (N=1960)	LIPC, APOA5, CERS4, FAAH/CYP4A11, FADS1-2-3, MBOAT7, PDXDC1, PIGH, SCD, SGPP1
25	Yousri et al., 2018	Metabolome	Metabolon HD4	PCs, LPCs, SMs, fatty acids	Qatari (N=614 + 382)	ACADS, FADS2	Exome sequencing
27	Feofanova et al. 2018	Metabolome	Metabolon	Fatty acids, lysolipids	European American (N=1552) + African Americans (N=1872)	ALMS1P, FADS1-2-3, PKD2L1, SLCO1B1, ELOVL2, PKD2L1, TMC4, LIPC,	WES and WGS
28	Tabassum et al. 2019	Lipidome	Lipotype	PCs, LPCs, PEs, CEs, TGs, SM, Ceramides	Finnish (N=2045)	KLHL17, KAZN, ABCG5/8, VWA3B, ZNF385D, PAQR9, ABLIM2, PDHA2, DDX43, TNFAIP3, COL26A1, PTPRN2, BLK, LPL, COL5A1, SHTN1, FADS2, APOA5, MIR100HG, SYT1, DHRS12, SYNE2, GALNT16, GATM, LIPC, MAF, GLTPD2, RBFOX3, ROCK1, CERS4, CD33
29	Yazdani et al., 2019	Metabolome	Metabolon HD4	Fatty acids, lysolipids	European American (N=1376)	MYO1A, PDE4DIP, EGFL8, CCDC154, ZNF211, GPR97, CLEC4C, MAP10, KIAA1755, CD300C,	Lof variants
30	Demirkan et al. 2019	Lipidome	LC-MS	TGs,PCs, LPCs, PEs, SMs	European (N=5537)	GCKR, FADS1, APOA, SGPP1, TMEM229B, LIPC, PDXDC1, CETP, CERS4, SPTLC3
31	Lotta et al. 2020	Metabolome	Biocrates, NMR, Metabolon HD4	PCs, LPCs, SMs	European cohorts (N=86507)
32	Coltell et al. 2020	PUFAs	NMR	PUFAs	European (N=426)	FADS1-2-3	metabolic syndrome, sex interaction

## Sheet: Supplementary Table 3
Supplementary Table 3: Genetic loci identified in genome-wide association studies of lipidome
SN	Study	SNP	Gene	Effect_allele	Other_allele	beta	SE	P-value	Associated_lipid_species
1	Gieger et al. 2008	rs9309413	PLEK	NA	NA	0.347	NA	1.95e-09	SM(14:0;0)
2	Gieger et al. 2008	rs1148259	ANKRD30A	NA	NA	0.343	NA	3.04e-09	SM(18:2;0)
3	Gieger et al. 2008	rs1200826	ANKRD30A	NA	NA	NA	NA	5.14e-08	SM(18:2;0)
4	Gieger et al. 2008	rs174548	FADS-1-2-3	NA	NA	-0.318	NA	4.52e-08	PC(36:4;0)
5	Gieger et al. 2008	rs4775041	LIPC	NA	NA	0.311	NA	9.66e-08	PE(38:6;0)
6	Hicks et al. 2009	rs1000778	FADS1-2-3	A	NA	-0.61545	0.0856289	6.60337e-13	SM 16:1
7	Hicks et al. 2009	rs1000778	FADS1-2-3	A	NA	-0.000606808	8.59907e-05	1.70536e-12	SM 16:1
8	Hicks et al. 2009	rs1000778	FADS1-2-3	A	NA	-0.438378	0.0698827	3.54031e-10	SM 18:1
9	Hicks et al. 2009	rs102275	FADS1-2-3	G	NA	-0.448799	0.0670299	2.14942e-11	SM 16:1
10	Hicks et al. 2009	rs102275	FADS1-2-3	G	NA	-0.341637	0.0549418	5.03009e-10	SM 18:1
11	Hicks et al. 2009	rs1535	FADS1-2-3	G	NA	-0.457848	0.0679109	1.56333e-11	SM 16:1
12	Hicks et al. 2009	rs1535	FADS1-2-3	G	NA	-0.349132	0.0556964	3.6457e-10	SM 18:1
13	Hicks et al. 2009	rs174449	FADS-1-2-3	G	NA	-0.444413	0.0668613	2.99541e-11	SM 16:1
14	Hicks et al. 2009	rs174449	FADS-1-2-3	G	NA	-0.302031	0.0545979	3.16729e-08	SM 18:1
15	Hicks et al. 2009	rs174537	FADS-1-2-3	A	NA	-0.468382	0.0686672	9.03789e-12	SM 16:1
16	Hicks et al. 2009	rs174537	FADS-1-2-3	A	NA	-0.368069	0.0563148	6.32216e-11	SM 18:1
17	Hicks et al. 2009	rs174546	FADS-1-2-3	A	NA	-0.455233	0.0678837	1.99924e-11	SM 16:1
18	Hicks et al. 2009	rs174546	FADS-1-2-3	A	NA	-0.355643	0.0556235	1.61857e-10	SM 18:1
19	Hicks et al. 2009	rs174556	FADS-1-2-3	A	NA	-0.508672	0.0732215	3.73042e-12	SM 16:1
20	Hicks et al. 2009	rs174556	FADS-1-2-3	A	NA	-0.396637	0.0600407	3.94473e-11	SM 18:1
21	Hicks et al. 2009	rs174556	FADS-1-2-3	A	NA	-0.000431846	7.30681e-05	3.41706e-09	SM 16:1
22	Hicks et al. 2009	rs12881815	SGPP1	A	NA	0.00135115	0.000219671	7.70962e-10	SM 14:0Mol%
23	Hicks et al. 2009	rs12881815	SGPP1	A	NA	0.884171	0.158943	2.65432e-08	SM 14:0
24	Hicks et al. 2009	rs12889954	SGPP1	G	NA	-0.315358	0.0555957	1.40856e-08	SM dih 16:0
25	Hicks et al. 2009	rs12889954	SGPP1	G	NA	-0.00255596	0.000385403	3.31351e-11	SM 24:1Mol%
26	Hicks et al. 2009	rs12889954	SGPP1	G	NA	-0.0010703	0.000179462	2.46281e-09	SM 24:0Mol%
27	Hicks et al. 2009	rs12889954	SGPP1	G	NA	-0.000678442	8.55714e-05	2.22027e-15	SM dih 16:0Mol%
28	Hicks et al. 2009	rs12889954	SGPP1	G	NA	0.000634237	7.30922e-05	4.05537e-18	SM 15:0Mol%
29	Hicks et al. 2009	rs12889954	SGPP1	G	NA	0.00151109	0.000125762	2.94716e-33	SM 14:0Mol%
30	Hicks et al. 2009	rs12889954	SGPP1	G	NA	0.379956	0.0542226	2.42888e-12	SM 15:0
31	Hicks et al. 2009	rs12889954	SGPP1	G	NA	0.878796	0.0912445	5.90266e-22	SM 14:0
32	Hicks et al. 2009	rs1959033	SGPP1	A	NA	-0.000922516	0.000143444	1.26627e-10	SM dih 16:0Mol%
33	Hicks et al. 2009	rs1959033	SGPP1	A	NA	0.00149188	0.000207584	6.62873e-13	SM 14:0Mol%
34	Hicks et al. 2009	rs1959033	SGPP1	A	NA	0.838241	0.153128	4.39691e-08	SM 14:0
35	Hicks et al. 2009	rs4459477	SGPP1	A	NA	-0.00299312	0.000474522	2.83292e-10	SM 24:1Mol%
36	Hicks et al. 2009	rs4459477	SGPP1	A	NA	-0.000598899	0.000101314	3.39366e-09	SM dih 16:0Mol%
37	Hicks et al. 2009	rs4459477	SGPP1	A	NA	0.000704335	8.75544e-05	8.6564e-16	SM 15:0Mol%
38	Hicks et al. 2009	rs4459477	SGPP1	A	NA	0.00169674	0.000152358	8.32796e-29	SM 14:0Mol%
39	Hicks et al. 2009	rs4459477	SGPP1	A	NA	0.402368	0.0646688	4.90913e-10	SM 15:0
40	Hicks et al. 2009	rs4459477	SGPP1	A	NA	0.956014	0.109996	3.5817e-18	SM 14:0
41	Hicks et al. 2009	rs4902242	SGPP1	G	NA	-0.44187	0.0667485	3.59391e-11	SM dih 16:0
42	Hicks et al. 2009	rs4902242	SGPP1	G	NA	-0.00365181	0.000459653	1.94637e-15	SM 24:1Mol%
43	Hicks et al. 2009	rs4902242	SGPP1	G	NA	-0.00157349	0.00021696	4.09307e-13	SM 24:0Mol%
44	Hicks et al. 2009	rs4902242	SGPP1	G	NA	-0.000936567	0.000103342	1.27175e-19	SM dih 16:0Mol%
45	Hicks et al. 2009	rs4902242	SGPP1	G	NA	0.00103034	8.75612e-05	5.76864e-32	SM 15:0Mol%
46	Hicks et al. 2009	rs4902242	SGPP1	G	NA	0.00124754	0.000226659	3.71166e-08	SM 22:1Mol%
47	Hicks et al. 2009	rs4902242	SGPP1	G	NA	0.00233327	0.000151068	8.12604e-54	SM 14:0Mol%
48	Hicks et al. 2009	rs4902242	SGPP1	G	NA	0.599391	0.0643127	1.16388e-20	SM 15:0
49	Hicks et al. 2009	rs4902242	SGPP1	G	NA	1.32749	0.108596	2.31097e-34	SM 14:0
50	Hicks et al. 2009	rs7157785	SGPP1	A	NA	-0.382938	0.0563173	1.04874e-11	SM dih 16:0
51	Hicks et al. 2009	rs7157785	SGPP1	A	NA	-0.00304685	0.000387385	3.68609e-15	SM 24:1Mol%
52	Hicks et al. 2009	rs7157785	SGPP1	A	NA	-0.00124797	0.000180988	5.37463e-12	SM 24:0Mol%
53	Hicks et al. 2009	rs7157785	SGPP1	A	NA	-0.000861515	8.64342e-05	2.11915e-23	SM dih 16:0Mol%
54	Hicks et al. 2009	rs7157785	SGPP1	A	NA	-0.000706755	0.000128616	3.9057e-08	SM 23:0Mol%
55	Hicks et al. 2009	rs7157785	SGPP1	A	NA	0.000888121	7.35466e-05	1.42069e-33	SM 15:0Mol%
56	Hicks et al. 2009	rs7157785	SGPP1	A	NA	0.00140526	0.000187449	6.54275e-14	SM 22:1Mol%
57	Hicks et al. 2009	rs7157785	SGPP1	A	NA	0.00217371	0.000126905	9.08273e-66	SM 14:0Mol%
58	Hicks et al. 2009	rs7157785	SGPP1	A	NA	0.531456	0.0549655	4.08711e-22	SM 15:0
59	Hicks et al. 2009	rs7157785	SGPP1	A	NA	1.25718	0.0930058	1.23787e-41	SM 14:0
60	Hicks et al. 2009	rs11666866	LASS4	A	NA	0.000577689	6.55903e-05	1.27929e-18	SM 18:1Mol%
61	Hicks et al. 2009	rs11666866	LASS4	A	NA	0.297405	0.0382547	7.5836e-15	SM 20:1
62	Hicks et al. 2009	rs11666866	LASS4	A	NA	0.357682	0.0555944	1.24472e-10	SM 18:1
63	Hicks et al. 2009	rs11666866	LASS4	A	NA	0.000941474	0.000100381	6.65714e-21	SM 18:0Mol%
64	Hicks et al. 2009	rs11666866	LASS4	A	NA	0.56874	0.0972124	4.90141e-09	SM 18:0
65	Hicks et al. 2009	rs11666866	LASS4	A	NA	0.00037125	6.34495e-05	4.88292e-09	Cer20:0Mol%
66	Hicks et al. 2009	rs1466448	LASS4	C	NA	-0.000850823	8.832e-05	5.77826e-22	SM 18:1Mol%
67	Hicks et al. 2009	rs1466448	LASS4	C	NA	-0.00137402	0.000132925	4.79951e-25	SM 18:0Mol%
68	Hicks et al. 2009	rs1466448	LASS4	C	NA	-0.567746	0.0757894	6.83003e-14	SM 18:1
69	Hicks et al. 2009	rs1466448	LASS4	C	NA	-0.936599	0.132662	1.66475e-12	SM 18:0
70	Hicks et al. 2009	rs1466448	LASS4	C	NA	-0.395178	0.0525969	5.76429e-14	SM 20:1
71	Hicks et al. 2009	rs1466448	LASS4	C	NA	-0.000593363	8.19467e-05	4.45918e-13	Cer20:0Mol%
72	Hicks et al. 2009	rs28133	LASS4	A	NA	0.00171922	0.000261514	4.89521e-11	SM 18:0Mol%
73	Hicks et al. 2009	rs2967625	LASS4	A	NA	0.00036545	5.495e-05	2.91926e-11	SM 18:1Mol%
74	Hicks et al. 2009	rs2967625	LASS4	A	NA	0.19143	0.0317373	1.62252e-09	SM 20:1
75	Hicks et al. 2009	rs2967625	LASS4	A	NA	0.000660705	8.39045e-05	3.42121e-15	SM 18:0Mol%
76	Hicks et al. 2009	rs7258249	LASS4	G	NA	-0.000487281	5.27478e-05	2.51293e-20	SM 18:1Mol%
77	Hicks et al. 2009	rs7258249	LASS4	G	NA	-0.000871884	8.04476e-05	2.27604e-27	SM 18:0Mol%
78	Hicks et al. 2009	rs7258249	LASS4	G	NA	-0.000674483	0.000120062	1.93422e-08	SM 20:0Mol%
79	Hicks et al. 2009	rs7258249	LASS4	G	NA	-0.271531	0.0445329	1.07868e-09	SM 18:1
80	Hicks et al. 2009	rs7258249	LASS4	G	NA	-0.478303	0.0778781	8.16453e-10	SM 18:0
81	Hicks et al. 2009	rs7258249	LASS4	G	NA	-0.000377206	5.07744e-05	1.09379e-13	Cer20:0Mol%
82	Hicks et al. 2009	rs680379	SPTLC3	A	NA	0.0509508	0.00656485	8.41562e-15	Cer Unsaturated
83	Hicks et al. 2009	rs680379	SPTLC3	A	NA	0.0503491	0.00655357	1.55775e-14	Cer24:1
84	Hicks et al. 2009	rs680379	SPTLC3	A	NA	0.000187421	2.62029e-05	8.51122e-13	SM 17:0Mol%
85	Hicks et al. 2009	rs680379	SPTLC3	A	NA	-0.000384497	6.86775e-05	2.1611e-08	SM 16:1Mol%
86	Hicks et al. 2009	rs680379	SPTLC3	A	NA	0.0317947	0.00440341	5.18097e-13	Cer22:0
87	Hicks et al. 2009	rs680379	SPTLC3	A	NA	0.114666	0.0195835	4.76408e-09	SM 17:0
88	Hicks et al. 2009	rs680379	SPTLC3	A	NA	0.0322655	0.00428987	5.42255e-14	Cer23:0
89	Hicks et al. 2009	rs680379	SPTLC3	A	NA	0.176401	0.0243939	4.78241e-13	Cer Saturated
90	Hicks et al. 2009	rs680379	SPTLC3	A	NA	0.103934	0.0133869	8.24009e-15	Cer24:0
91	Hicks et al. 2009	rs680379	SPTLC3	A	NA	-0.00303022	0.000399378	3.26525e-14	C16:0Mol%
92	Illig et al. 2010	rs174547	FADS-1-2-3	NA	NA	-0.171039	NA	2.59477e-51	lysoPC a C20:4
93	Illig et al. 2010	rs174547	FADS-1-2-3	NA	NA	-0.12956	NA	1.57751e-47	PC aa C38:4
94	Illig et al. 2010	rs174547	FADS-1-2-3	NA	NA	-0.110846	NA	2.2701e-43	PC aa C36:4
95	Illig et al. 2010	rs174547	FADS-1-2-3	NA	NA	-0.0935875	NA	3.60732e-27	PC aa C38:5
96	Illig et al. 2010	rs174547	FADS-1-2-3	NA	NA	-0.0747865	NA	2.35911e-25	PC ae C38:4
97	Illig et al. 2010	rs174547	FADS-1-2-3	NA	NA	-0.0833881	NA	1.51496e-20	PC ae C36:5
98	Illig et al. 2010	rs174547	FADS-1-2-3	NA	NA	-0.0659406	NA	1.25231e-18	PC ae C38:5
99	Illig et al. 2010	rs174547	FADS-1-2-3	NA	NA	-0.0610673	NA	9.65331e-18	PC ae C40:4
100	Illig et al. 2010	rs174547	FADS-1-2-3	NA	NA	-0.100462	NA	1.2591e-15	PC aa C34:4
101	Illig et al. 2010	rs174547	FADS-1-2-3	NA	NA	-0.135973	NA	1.41669e-15	PC aa C36:5
102	Illig et al. 2010	rs174547	FADS-1-2-3	NA	NA	-0.132416	NA	1.71953e-15	SM C22:3
103	Illig et al. 2010	rs174547	FADS-1-2-3	NA	NA	-0.0558809	NA	4.96356e-15	PC ae C40:5
104	Illig et al. 2010	rs174547	FADS-1-2-3	NA	NA	0.0662374	NA	5.47315e-13	PC ae C36:2
105	Illig et al. 2010	rs174547	FADS-1-2-3	NA	NA	0.0490101	NA	6.7004e-13	PC aa C36:2
106	Illig et al. 2010	rs174547	FADS-1-2-3	NA	NA	-0.0693088	NA	6.50753e-12	PC ae C44:6
107	Illig et al. 2010	rs174547	FADS-1-2-3	NA	NA	-0.0728962	NA	8.68631e-12	PC aa C40:4
108	Illig et al. 2010	rs174547	FADS-1-2-3	NA	NA	-0.0541434	NA	8.79141e-12	PC ae C42:5
109	Illig et al. 2010	rs174547	FADS-1-2-3	NA	NA	-0.0540313	NA	2.9303e-11	PC aa C42:4
110	Illig et al. 2010	rs174547	FADS-1-2-3	NA	NA	-0.0662748	NA	3.91663e-11	PC aa C40:5
111	Illig et al. 2010	rs174547	FADS-1-2-3	NA	NA	-0.057568	NA	5.97789e-11	PC ae C36:4
112	Illig et al. 2010	rs174547	FADS-1-2-3	NA	NA	-0.0621992	NA	9.84599e-11	PC ae C44:5
113	Illig et al. 2010	rs174547	FADS-1-2-3	NA	NA	0.041131	NA	1.15244e-10	PC aa C34:2
114	Illig et al. 2010	rs174547	FADS-1-2-3	NA	NA	-0.0613884	NA	2.54351e-10	SM C20:2
115	Illig et al. 2010	rs174547	FADS-1-2-3	NA	NA	0.050083	NA	1.02912e-09	PC ae C36:3
116	Illig et al. 2010	rs174547	FADS-1-2-3	NA	NA	0.0567068	NA	1.90489e-09	PC ae C34:2
117	Illig et al. 2010	rs9393903	ELOVL2	NA	NA	-0.0789428	NA	2.18004e-12	PC aa C42:5
118	Illig et al. 2010	rs9393903	ELOVL2	NA	NA	-0.0553011	NA	5.15469e-10	PC aa C42:6
119	Illig et al. 2010	rs7156144	PLEKHH1	NA	NA	-0.0573066	NA	2.44388e-11	PC ae C36:5
120	Illig et al. 2010	rs7156144	PLEKHH1	NA	NA	-0.0557232	NA	3.54414e-11	PC ae C32:2
121	Illig et al. 2010	rs7156144	PLEKHH1	NA	NA	-0.0379575	NA	3.15404e-08	PC ae C32:1
122	Illig et al. 2010	rs11158519	SYNE2	NA	NA	0.0796211	NA	3.15773e-11	PC aa C28:1
123	Illig et al. 2010	rs168622	SPTLC3	NA	NA	0.0599778	NA	2.56385e-13	SM (OH) C24:1
124	Illig et al. 2010	rs168622	SPTLC3	NA	NA	0.0533773	NA	1.19157e-10	PC ae C40:2
125	Suhre et al. 2011	rs9393903	ELOVL2						DHA/EPA
126	Demirkan_et al. 2012	rs603424	PKD2L1	NA	NA	NA	NA	6.416x10-14	LPC(16:1;0)
127	Demirkan_et al. 2012	rs10885997	PNLIPRP2	NA	NA	NA	NA	7.88x10-9	%PC(36:1;0)
128	Demirkan_et al. 2012	rs10769780	SYT9	NA	NA	NA	NA	3.316x10-08	PC-O(42:6;0)
129	Demirkan_et al. 2012	rs2945816	OR8I2	NA	NA	NA	NA	2.15x10-8	%PC(26:0;0)
130	Demirkan_et al. 2012	rs102275	FADS1-2-3	NA	NA	NA	NA	9.886x10-204	PE(32:1;0)
131	Demirkan_et al. 2012	rs102275	FADS1-2-3	NA	NA	NA	NA	9.886x10-204	PE(34:1;0)
132	Demirkan_et al. 2012	rs102275	FADS1-2-3	NA	NA	NA	NA	9.886x10-204	PE(34:2;0)
133	Demirkan_et al. 2012	rs102275	FADS1-2-3	NA	NA	NA	NA	9.886x10-204	PE(34:3;0)
134	Demirkan_et al. 2012	rs102275	FADS1-2-3	NA	NA	NA	NA	9.88x10-204	%PC(36:4;0)
135	Demirkan_et al. 2012	rs102275	FADS1-2-3	NA	NA	NA	NA	9.88x10-204	%PC(38:4;0)
136	Demirkan_et al. 2012	rs102275	FADS1-2-3	NA	NA	NA	NA	9.88x10-204	%PE(38:4;0)
137	Demirkan_et al. 2012	rs174479	FADS-1-2-3	NA	NA	NA	NA	1.996x10-14	SPM(16:1)
138	Demirkan_et al. 2012	rs174479	FADS-1-2-3	NA	NA	NA	NA	1.996x10-14	SPM(18:1)
139	Demirkan_et al. 2012	rs174479	FADS-1-2-3	NA	NA	NA	NA	1.996x10-14	SPM(20:1)
140	Demirkan_et al. 2012	rs174479	FADS-1-2-3	NA	NA	NA	NA	1.996x10-14	SPM(22:1)
141	Demirkan_et al. 2012	rs17148090	DLG2	NA	NA	NA	NA	4.146x10-08	PC-O(42:5;0)
142	Demirkan_et al. 2012	rs964184	APOA5	NA	NA	NA	NA	1.71x10-10	%PC-O(34:1;0)
143	Demirkan_et al. 2012	rs964184	APOA5	NA	NA	NA	NA	1.71x10-10	%PC-O(32:0;0)
144	Demirkan_et al. 2012	rs12423247	CDK17	NA	NA	NA	NA	3.096x10-08	PC-O(42:6;0)
145	Demirkan_et al. 2012	rs7337573	PCDH20	NA	NA	NA	NA	2.396x10-08	PC(32:1;0)
146	Demirkan_et al. 2012	rs17718828	KLF12	NA	NA	NA	NA	1.496x10-08	PC-O(42:5;0)
147	Demirkan_et al. 2012	rs17101394	SGPP1	NA	NA	NA	NA	3.106x10-57	SPM(14:0)
148	Demirkan_et al. 2012	rs17101394	SGPP1	NA	NA	NA	NA	3.106x10-57	SPM(15:0)
149	Demirkan_et al. 2012	rs17101394	SGPP1	NA	NA	NA	NA	3.106x10-57	SPM(16:0)
150	Demirkan_et al. 2012	rs17101394	SGPP1	NA	NA	NA	NA	3.106x10-57	%SPM(14:0)
151	Demirkan_et al. 2012	rs17101394	SGPP1	NA	NA	NA	NA	3.106x10-57	%SPM(22:1)
152	Demirkan_et al. 2012	rs17101394	SGPP1	NA	NA	NA	NA	3.106x10-57	%SPM(23:0)
153	Demirkan_et al. 2012	rs1077989	PLEKHH1	NA	NA	NA	NA	9.296x10-18	PC-O(36:5;0)
154	Demirkan_et al. 2012	rs1077989	PLEKHH1	NA	NA	NA	NA	9.296x10-18	PC-O(32:1;0)
155	Demirkan_et al. 2012	rs10468017	LIPC	NA	NA	NA	NA	6.596x10-43	PE(36:4;0)
156	Demirkan_et al. 2012	rs10468017	LIPC	NA	NA	NA	NA	6.596x10-43	PE(34:2;0)
157	Demirkan_et al. 2012	rs10468017	LIPC	NA	NA	NA	NA	6.596x10-43	PE(38:5;0)
158	Demirkan_et al. 2012	rs10468017	LIPC	NA	NA	NA	NA	6.59x10-43	%PE(32:0;0)
159	Demirkan_et al. 2012	rs10468017	LIPC	NA	NA	NA	NA	6.59x10-43	%PE(32:2;0)
160	Demirkan_et al. 2012	rs10468017	LIPC	NA	NA	NA	NA	6.59x10-43	%PE(34:0;0)
161	Demirkan_et al. 2012	rs4500751	PDXDC1	NA	NA	NA	NA	5.596x10-23	LPC(20:3;0)
162	Demirkan_et al. 2012	rs4500751	PDXDC1	NA	NA	NA	NA	5.596x10-23	PC(38:3;0)
163	Demirkan_et al. 2012	rs4500751	PDXDC1	NA	NA	NA	NA	5.59x10-23	%LPC(20:3)
164	Demirkan_et al. 2012	rs4500751	PDXDC1	NA	NA	NA	NA	5.59x10-23	%PC(34:2;0)
165	Demirkan_et al. 2012	rs4500751	PDXDC1	NA	NA	NA	NA	5.59x10-23	%PC(36:3;0)
166	Demirkan_et al. 2012	rs4500751	PDXDC1	NA	NA	NA	NA	5.59x10-23	%PC(38:3;0)
167	Demirkan_et al. 2012	rs4500751	PDXDC1	NA	NA	NA	NA	5.59x10-23	%PE(38:3;0)
168	Demirkan_et al. 2012	rs870288	ALG1	NA	NA	NA	NA	9.576x10-09	PC(30:1;0)
169	Demirkan_et al. 2012	rs9932186	CDH8	NA	NA	NA	NA	3.33x10-8	%saturated LPCs
170	Demirkan_et al. 2012	rs4485401	CNTNAP4	NA	NA	NA	NA	1.606x10-08	%Glu-CER(24:1;0)
171	Demirkan_et al. 2012	rs12051548	PLD2	NA	NA	NA	NA	1.216x10-09	SPM(23:0;0)
172	Demirkan_et al. 2012	rs11662721	ABHD3	NA	NA	NA	NA	1.36x10-08	%PC(32:2;0)
173	Demirkan_et al. 2012	rs2304130	LPAR2	NA	NA	NA	NA	5.856x10-09	CER(18:0;0)
174	Demirkan_et al. 2012	rs7258249	LASS4	NA	NA	NA	NA	1.096x10-34	CER(20:0;0)
175	Demirkan_et al. 2012	rs7258249	LASS4	NA	NA	NA	NA	1.096x10-34	SPM(20:1;0)
176	Demirkan_et al. 2012	rs7258249	LASS4	NA	NA	NA	NA	1.096x10-34	SPM(20:0;0)
177	Demirkan_et al. 2012	rs7258249	LASS4	NA	NA	NA	NA	1.096x10-34	SPM(18:1;0
178	Demirkan_et al. 2012	rs7258249	LASS4	NA	NA	NA	NA	1.096x10-34	SPM(18:0;0)
179	Demirkan_et al. 2012	rs7259004	APOE-C1-C2-C4	NA	NA	NA	NA	4.896x10-10	SPM(24:0;0)
180	Demirkan_et al. 2012	rs7259004	APOE-C1-C2-C4	NA	NA	NA	NA	4.896x10-10	SPM(22:0;0)
181	Demirkan_et al. 2012	rs10404486	ZNF600	NA	NA	NA	NA	8.53x10-09	PC
182	Demirkan_et al. 2012	rs10404486	ZNF600	NA	NA	NA	NA	8.53x10-09	LPC
183	Demirkan_et al. 2012	rs9437689	ALG14	NA	NA	NA	NA	4.92x10-08	%LPC(18:0;0)
184	Demirkan_et al. 2012	rs680379	SPTLC3	NA	NA	NA	NA	1.616x10-16	CER(22:0;0)
185	Demirkan_et al. 2012	rs680379	SPTLC3	NA	NA	NA	NA	1.616x10-16	CER(23:0;0)
186	Demirkan_et al. 2012	rs680379	SPTLC3	NA	NA	NA	NA	1.616x10-16	CER(24:1;0)
187	Demirkan_et al. 2012	rs680379	SPTLC3	NA	NA	NA	NA	1.616x10-16	CER(24:0;0)
188	Demirkan_et al. 2012	rs680379	SPTLC3	NA	NA	NA	NA	1.616x10-16	SPM(17:0;0)
189	Demirkan_et al. 2012	rs680379	SPTLC3	NA	NA	NA	NA	1.616x10-16	%CER(16:0;0)
190	Demirkan_et al. 2012	rs680379	SPTLC3	NA	NA	NA	NA	1.616x10-16	%Glu-CER(16:0;0)
191	Demirkan_et al. 2012	rs680379	SPTLC3	NA	NA	NA	NA	1.616x10-16	SPM(20:0;0)
192	Demirkan_et al. 2012	rs680379	SPTLC3	NA	NA	NA	NA	1.616x10-16	%SPM(16:1;0)
193	Demirkan_et al. 2012	rs680379	SPTLC3	NA	NA	NA	NA	1.616x10-16	%SPM(17:0;0)
194	Demirkan_et al. 2012	rs4666002	GCKR	NA	NA	NA	NA	7.486x10-11	PC(34:4;0)
195	Demirkan_et al. 2012	rs4666002	GCKR	NA	NA	NA	NA	7.486x10-11	%PC(34:4;0)
196	Demirkan_et al. 2012	rs1424760	KCNH7	NA	NA	NA	NA	4.11x10-08	%PC-O(36:5;0)
197	Demirkan_et al. 2012	rs12472274	ILKAP	NA	NA	NA	NA	1.526x10-08	PC(40:3;0)
198	Demirkan_et al. 2012	rs12472274	ILKAP	NA	NA	NA	NA	1.52x10-08	%PC(40:3;0)
199	Demirkan_et al. 2012	rs197770	ITGA9	NA	NA	NA	NA	1.956x10-08	PLPE(18:0;0)
200	Demirkan_et al. 2012	rs197770	ITGA9	NA	NA	NA	NA	1.956x10-08	PLPE(22:6;0)
201	Demirkan_et al. 2012	rs9832727	PAQR9	NA	NA	NA	NA	5.88x10-29	%PE(34:1;0)
202	Demirkan_et al. 2012	rs9832727	PAQR9	NA	NA	NA	NA	5.88x10-29	%PE(36:1;0)
203	Demirkan_et al. 2012	rs13106975	ATP10D	NA	NA	NA	NA	1.936x10-19	Glu-CER(36:0;0)
204	Demirkan_et al. 2012	rs13106975	ATP10D	NA	NA	NA	NA	1.936x10-19	Glu-CER(24:1;0)
205	Demirkan_et al. 2012	rs13106975	ATP10D	NA	NA	NA	NA	1.936x10-19	%Glu-CER(16:0;0)
206	Demirkan_et al. 2012	rs1566039	PAPD7	NA	NA	NA	NA	1.096x10-08	SPM(17:0;0)
207	Demirkan_et al. 2012	rs1061808	AGPAT1	NA	NA	NA	NA	7.78x10-10	%PC(32:0;0)
208	Demirkan_et al. 2012	rs17606561	ELOVL2	NA	NA	NA	NA	1.49x10-11	%PC(38:5;0)
209	Demirkan_et al. 2012	rs17606561	ELOVL2	NA	NA	NA	NA	1.49x10-11	%PE(38:5;0)
210	Demirkan_et al. 2012	rs17606561	ELOVL2	NA	NA	NA	NA	1.49x10-11	%LPC(22:5;0)
211	Rhee et al. 2013	rs174545	FADS-1-2-3	G	C	−0.54	0.03	2.7E-61	PC 38:4
212	Rhee et al. 2013	rs102275	FADS1-2-3	C	T	−0.45	0.03	1.9E-41	PC 36:4
213	Rhee et al. 2013	rs174550	FADS-1-2-3	C	T	−0.45	0.03	9.7E-41	LPC 20:4
214	Rhee et al. 2013	rs174547	FADS-1-2-3	C	T	−0.44	0.03	4.7E-37	CE 20:4
215	Rhee et al. 2013	rs174535	FADS-1-2-3	C	T	−0.41	0.03	1.4E-32	PC 38:5
216	Rhee et al. 2013	rs174548	FADS-1-2-3	G	C	−0.36	0.04	1.6E-23	LPC 20:5
217	Rhee et al. 2013	rs174548	FADS-1-2-3	G	C	−0.34	0.04	7.8E-21	CE 20:5
218	Rhee et al. 2013	rs174548	FADS-1-2-3	G	C	−0.30	0.04	8.1E-17	TAG 58:10
219	Rhee et al. 2013	rs4246215	FADS-1-2-3	T	G	0.29	0.04	2.4E-16	LPE 18:2
220	Rhee et al. 2013	rs174556	FADS-1-2-3	T	C	−0.30	0.04	2.5E-16	TAG 58:11
221	Rhee et al. 2013	rs174548	FADS-1-2-3	G	C	−0.30	0.04	7.0E-16	LPE 20:4
222	Rhee et al. 2013	rs174550	FADS-1-2-3	C	T	−0.26	0.04	1.3E-13	LPC 22:6
223	Rhee et al. 2013	rs174574	FADS-1-2-3	A	C	0.26	0.04	1.3E-13	PC 34:2
224	Rhee et al. 2013	rs174535	FADS-1-2-3	C	T	−0.26	0.04	3.5E-13	PC 40:6
225	Rhee et al. 2013	rs174541	FADS-1-2-3	C	T	0.25	0.04	2.6E-12	PC 36:2
226	Rhee et al. 2013	rs174576	FADS-1-2-3	A	C	0.23	0.04	1.7E-10	PC 34:3
227	Rhee et al. 2013	rs174548	FADS-1-2-3	G	C	−0.23	0.04	1.8E-10	CE 16:0
228	Rhee et al. 2013	rs968567	FADS-1-2-3	T	C	0.31	0.05	4.4E-10	LPC 20:3
229	Rhee et al. 2013	rs174535	FADS-1-2-3	C	T	−0.21	0.04	5.5E-09	CE 18:3
230	Rhee et al. 2013	rs174550	FADS-1-2-3	C	T	0.19	0.04	4.8E-08	TAG 54:4
231	Rhee et al. 2013	rs1532085	ALDH1A2/LIPC	A	G	0.24	0.03	3.7e-12	LPE 16:0
232	Rhee et al. 2013	rs1260326	GCKR	T	C	0.20	0.03	3.4E-09	TAG 50:4
233	Rhee et al. 2013	rs1260326	GCKR	T	C	0.19	0.03	2.5E-08	TAG 48:2
234	Rhee et al. 2013	rs1260326	GCKR	T	C	0.19	0.03	2.6E-08	TAG 50:3
235	Rhee et al. 2013	rs1260326	GCKR	T	C	0.18	0.03	2.9E-08	PC 34:3
236	Rhee et al. 2013	rs1260326	GCKR	T	C	0.19	0.03	3.9E-08	PC 32:2
237	Rhee et al. 2013	rs1260326	GCKR	T	C	0.18	0.03	4.9E-08	TAG 48:3
238	Rhee et al. 2013	rs964184	APOA1/C3/A4/A5	G	C	0.33	0.05	1.3E-11	DAG 36:2
239	Rhee et al. 2013	rs964184	APOA1/C3/A4/A5	G	C	0.32	0.05	2.8E-11	TAG 56:3
240	Rhee et al. 2013	rs964184	APOA1/C3/A4/A5	G	C	0.31	0.05	1.5E-10	TAG 56:10
241	Rhee et al. 2013	rs964184	APOA1/C3/A4/A5	G	C	0.31	0.05	1.9E-10	TAG 54:2
242	Rhee et al. 2013	rs964184	APOA1/C3/A4/A5	G	C	0.30	0.05	2.4E-10	TAG 52:4
243	Rhee et al. 2013	rs964184	APOA1/C3/A4/A5	G	C	0.29	0.05	3.2E-09	TAG 54:3
244	Rhee et al. 2013	rs964184	APOA1/C3/A4/A5	G	C	0.28	0.05	6.0E-09	DAG 34:2
245	Rhee et al. 2013	rs964184	APOA1/C3/A4/A5	G	C	0.28	0.05	7.4E-09	TAG 52:5
246	Rhee et al. 2013	rs964184	APOA1/C3/A4/A5	G	C	0.28	0.05	8.2E-09	DAG 36:1
247	Rhee et al. 2013	rs12294259	APOA1/C3/A4/A5	T	C	0.39	0.07	1.7E-08	TAG 52:3
248	Rhee et al. 2013	rs964184	APOA1/C3/A4/A5	G	C	0.26	0.05	4.8E-08	TAG 54:5
249	Rhee et al. 2013	rs4149056	SLCO1B1	C	T	0.30	0.05	1.1E-10	LPE 20:4
250	Rhee et al. 2013	rs11158519	SYNE2	A	G	0.31	0.05	3.2E-10	SM 14:0
251	Rhee et al. 2013	rs4700347	PDE4D	G	A	0.28	0.05	3.4E-09	SM 24:1
252	Rhee et al. 2013	rs11981543	SEC61G	A	C	0.32	0.05	4.2E-09	CE 20:4
253	Rhee et al. 2013	rs6593086	rs6593086	G	C	−0.20	0.03	4.4E-09	TAG 58:9
254	Rhee et al. 2013	rs6593086	rs6593086	G	C	−0.20	0.03	6.1E-09	TAG 56:7
255	Rhee et al. 2013	rs6593086	rs6593086	G	C	−0.20	0.03	2.0E-08	TAG 58:8
256	Rhee et al. 2013	rs1786573	GNAL	C	T	0.21	0.04	2.8E-08	CE16:0
257	Rhee et al. 2013	rs4510639	TBX18	T	C	0.21	0.04	3.5E-08	DAG 36:1
258	Rhee et al. 2013	rs3803573	NTAN1	T	C	−0.21	0.04	4.7E-08	CE 20:3
259	Shin et al. 2014	rs174548	FADS-1-2-3	C	G	-0.056	-0.006	1.56e-20	arachidonate (20:4n6)/dihomo-linolenate (20:3n3 or n6)
260	Shin et al. 2014	rs174535	FADS-1-2-3	T	C	-0.042	-0.006	3.38e-14	1-arachidonoylglycerophosphocholine*
261	Shin et al. 2014	rs174578	FADS-1-2-3	A	T	-0.017	-0.003	4.99e-11	1-arachidonoylglycerophosphoethanolamine*
262	Shin et al. 2014	rs174535	FADS-1-2-3	T	C	-0.024	-0.003	1.98e-12	1-linoleoylglycerophosphoethanolamine*
263	Shin et al. 2014	rs174578	FADS-1-2-3	A	T	-0.085	-0.004	8.27e-86	1-arachidonoylglycerophosphoinositol*
264	Shin et al. 2014	rs968567	FADS-1-2-3	T	C	-0.07	-0.004	1.52e-61	1-eicosatrienoylglycerophosphocholine*
265	Shin et al. 2014	rs11825181	APOA5	A	G	0.062	-0.008	1.39e-14	1-linoleoylglycerol (1-monolinolein)
266	Shin et al. 2014	rs1871395	SLCO1B1	A	G	0.045	-0.007	5.49e-11	1-arachidonoylglycerophosphoinositol*
267	Shin et al. 2014	rs4149056	SLCO1B1	T	C	0.03	-0.003	2.8e-28	1-arachidonoylglycerophosphoethanolamine*
268	Shin et al. 2014	rs10468017	LIPC	T	C	0.07	-0.003	6.42e-100	1-palmitoylglycerophosphoethanolamine
269	Shin et al. 2014	rs2070895	LIPC	A	G	0.075	-0.004	1.27e-77	1-palmitoylglycerophosphoethanolamine
270	Shin et al. 2014	rs588136	LIPC	T	C	0.061	-0.004	1.22e-63	1-stearoylglycerophosphoethanolamine
271	Shin et al. 2014	rs2576452	MBOAT7	T	C	-0.094	-0.008	1.78e-35	arachidonate (20:4n6)/1-arachidonoylglycerophosphoinositol
272	Shin et al. 2014	rs8736	MBOAT7	T	C	0.059	-0.006	1.25e-20	1-arachidonoylglycerophosphoinositol
273	Shin et al. 2014	rs4814176	SPTLC3	T	C	0.021	-0.002	7.49e-33	X-10510/palmitoyl sphingomyelin
274	Draisma et al. 2015	rs7343008	ABHD3	T	G	-0.0521	0.0079	3.811e-11	PC aa C32:2
275	Draisma et al. 2015	rs7582179	AGPS	A	G	-0.0477	0.0076	4.073e-10	PC ae C44:5
276	Draisma et al. 2015	rs445925	APOE-C1-C2-C4	A	G	-0.0638	0.009	1.36e-12	SM (OH) C22:1
277	Draisma et al. 2015	rs445925	APOE-C1-C2-C4	A	G	-0.0665	0.0102	7.914e-11	SM (OH) C24:1
278	Draisma et al. 2015	rs7259004	APOE-C1-C2-C4	C	G	-0.0906	0.0143	2.044e-10	SM C24:0
279	Draisma et al. 2015	rs12610250	CERS4	A	G	-0.0585	0.0056	9.866e-26	SM C18:0
280	Draisma et al. 2015	rs12610250	CERS4	A	G	-0.0559	0.0059	1.283e-21	SM C18:1
281	Draisma et al. 2015	rs7700133	ACSL1	T	C	0.0358	0.0054	3.348e-11	PC ae C44:5
282	Draisma et al. 2015	rs3764261	CETP	A	C	0.0358	0.0047	2.335e-14	PC ae C32:1
283	Draisma et al. 2015	rs3764261	CETP	A	C	0.0314	0.0044	1.5e-12	PC ae C34:1
284	Draisma et al. 2015	rs247616	CETP	T	C	0.0326	0.0053	6.882e-10	PC ae C34:2
285	Draisma et al. 2015	rs3764261	CETP	A	C	0.0404	0.0059	8.371e-12	PC ae C34:3
286	Draisma et al. 2015	rs4711171	ELOVL2	T	C	-0.039	0.0059	3.658e-11	PC aa C38:6
287	Draisma et al. 2015	rs4711171	ELOVL2	T	C	-0.044	0.0063	4.194e-12	PC aa C40:6
288	Draisma et al. 2015	rs2295602	ELOVL2	T	C	0.0432	0.0049	6.703e-19	PC aa C42:5
289	Draisma et al. 2015	rs2295602	ELOVL2	T	C	0.0288	0.0039	1.744e-13	PC aa C42:6
290	Draisma et al. 2015	rs174547	FADS-1-2-3	T	C	0.1652	0.0059	2.04e-175	lysoPC a C20:4
291	Draisma et al. 2015	rs174547	FADS-1-2-3	T	C	0.0884	0.0066	2.056e-40	PC aa C34:4
292	Draisma et al. 2015	rs174555	FADS-1-2-3	T	C	-0.0553	0.0044	1.13e-35	PC aa C36:3
293	Draisma et al. 2015	rs174547	FADS-1-2-3	T	C	0.1157	0.0046	8.73e-141	PC aa C36:4
294	Draisma et al. 2015	rs174547	FADS-1-2-3	T	C	0.1408	0.005	8.91e-172	PC aa C38:4
295	Draisma et al. 2015	rs174546	FADS-1-2-3	T	C	-0.1041	0.005	2.65e-95	PC aa C38:5
296	Draisma et al. 2015	rs174546	FADS-1-2-3	T	C	-0.0469	0.0061	9.537e-15	PC aa C38:6
297	Draisma et al. 2015	rs174546	FADS-1-2-3	T	C	-0.0592	0.0065	6.492e-20	PC aa C40:6
298	Draisma et al. 2015	rs174550	FADS-1-2-3	T	C	-0.058	0.0048	3.785e-33	PC ae C36:2
299	Draisma et al. 2015	rs174547	FADS-1-2-3	T	C	0.0663	0.0049	3.105e-42	PC ae C36:4
300	Draisma et al. 2015	rs174547	FADS-1-2-3	T	C	0.0992	0.0051	4.58e-84	PC ae C36:5
301	Draisma et al. 2015	rs174550	FADS-1-2-3	T	C	-0.0521	0.0052	1.674e-23	PC ae C38:2
302	Draisma et al. 2015	rs174547	FADS-1-2-3	T	C	0.0764	0.0043	2.344e-70	PC ae C38:5
303	Draisma et al. 2015	rs174547	FADS-1-2-3	T	C	0.0539	0.0052	1.352e-25	PC ae C38:6
304	Draisma et al. 2015	rs174547	FADS-1-2-3	T	C	0.026	0.0038	5.486e-12	SM C16:1
305	Draisma et al. 2015	rs174547	FADS-1-2-3	T	C	0.0295	0.0045	5.704e-11	SM C18:1
306	Draisma et al. 2015	rs968567	FADS-1-2-3	T	C	0.0675	0.0077	1.334e-18	lysoPC a C20:3
307	Draisma et al. 2015	rs174578	FADS-1-2-3	A	T	-0.0362	0.0042	3.029e-18	PC aa C32:0
308	Draisma et al. 2015	rs1535	FADS1-2-3	A	G	-0.0639	0.008	1.492e-15	PC aa C32:2
309	Draisma et al. 2015	rs174576	FADS-1-2-3	A	C	0.0305	0.0036	1.056e-17	PC aa C34:2
310	Draisma et al. 2015	rs1535	FADS1-2-3	A	G	-0.0458	0.0053	8.447e-18	PC aa C34:3
311	Draisma et al. 2015	rs968567	FADS-1-2-3	T	C	0.0485	0.0065	6.167e-14	PC aa C38:3
312	Draisma et al. 2015	rs174578	FADS-1-2-3	A	T	-0.075	0.0054	2.049e-43	PC aa C40:5
313	Draisma et al. 2015	rs1535	FADS1-2-3	A	G	-0.0486	0.005	1.72e-22	PC ae C34:2
314	Draisma et al. 2015	rs1535	FADS1-2-3	A	G	-0.0687	0.0047	8.033e-48	PC ae C36:3
315	Draisma et al. 2015	rs3794991	GATAD2A	T	C	-0.0761	0.0121	3.048e-10	PC aa C36:6
316	Draisma et al. 2015	rs3794991	GATAD2A	T	C	-0.0645	0.0096	1.731e-11	PC ae C38:0
317	Draisma et al. 2015	rs1260326	GCKR	T	C	0.0355	0.0052	1.285e-11	PC aa C40:5
318	Draisma et al. 2015	rs7529794	MFSD2A	T	G	0.0453	0.007	1.103e-10	lysoPC a C18:2
319	Draisma et al. 2015	rs7529794	MFSD2A	T	G	0.0351	0.0053	3.935e-11	lysoPC a C18:0
320	Draisma et al. 2015	rs7529794	MFSD2A	T	G	0.0336	0.0046	2.805e-13	lysoPC a C16:0
321	Draisma et al. 2015	rs7529794	MFSD2A	T	G	0.0384	0.0059	9.136e-11	lysoPC a C18:1
322	Draisma et al. 2015	rs1629212	PDXDC1_PLA2G10	A	T	-0.0493	0.007	2.437e-12	lysoPC a C20:3
323	Draisma et al. 2015	rs174535	FADS-1-2-3	T	C	0.0914	0.011	6.987e-17	PC aa C24:0
324	Draisma et al. 2015	rs174537	FADS-1-2-3	T	G	0.0356	0.004	2.978e-19	PC aa C36:2
325	Draisma et al. 2015	rs174536	FADS-1-2-3	A	C	0.1315	0.0081	4.888e-59	PC aa C36:5
326	Draisma et al. 2015	rs174535	FADS-1-2-3	T	C	0.0622	0.0071	2.217e-18	PC aa C36:6
327	Draisma et al. 2015	rs174535	FADS-1-2-3	T	C	0.0362	0.0053	8.246e-12	PC aa C42:5
328	Draisma et al. 2015	rs174535	FADS-1-2-3	T	C	0.0463	0.0043	3.108e-27	PC aa C42:6
329	Draisma et al. 2015	rs174535	FADS-1-2-3	T	C	0.055	0.0054	1.255e-24	PC ae C42:1
330	Draisma et al. 2015	rs6498540	PDXDC1_PLA2G10	A	G	0.0556	0.0058	1.054e-21	lysoPC a C20:3
331	Draisma et al. 2015	rs7200543	PDXDC1_PLA2G10	A	G	0.0413	0.0049	2.64e-17	PC aa C38:3
332	Draisma et al. 2015	rs603424	SCD	A	G	-0.066	0.0075	8.894e-19	lysoPC a C16:1
333	Draisma et al. 2015	rs7157785	SGPP1	T	G	0.1105	0.0066	3.695e-63	PC aa C28:1
334	Draisma et al. 2015	rs7157785	SGPP1	T	G	0.0951	0.0067	2.927e-45	SM (OH) C14:1
335	Draisma et al. 2015	rs7157785	SGPP1	T	G	0.0432	0.007	7.094e-10	SM (OH) C16:1
336	Draisma et al. 2015	rs168622	SPTLC3	T	G	0.03	0.0047	1.522e-10	PC aa C28:1
337	Draisma et al. 2015	rs680379	SPTLC3	A	G	0.0441	0.0046	1.68e-21	PC ae C40:2
338	Draisma et al. 2015	rs4814176	SPTLC3	T	C	0.0321	0.0048	2.284e-11	SM (OH) C14:1
339	Draisma et al. 2015	rs4814176	SPTLC3	T	C	0.0369	0.0051	3.947e-13	SM (OH) C16:1
340	Draisma et al. 2015	rs4814176	SPTLC3	T	C	0.062	0.0052	2.01e-32	SM (OH) C24:1
341	Draisma et al. 2015	rs680379	SPTLC3	A	G	0.0534	0.0069	8.491e-15	SM C26:0
342	Draisma et al. 2015	rs4814176	SPTLC3	T	C	0.044	0.006	3.336e-13	SM C26:1
343	Draisma et al. 2015	rs1077989	TMEM229B	A	C	0.0398	0.0054	1.661e-13	PC aa C36:0
344	Draisma et al. 2015	rs1077989	TMEM229B	A	C	0.0342	0.0051	2.284e-11	PC aa C42:1
345	Draisma et al. 2015	rs1077989	TMEM229B	A	C	0.0653	0.0041	9.035e-57	PC ae C32:1
346	Draisma et al. 2015	rs1077989	TMEM229B	A	C	0.0603	0.0042	1.153e-45	PC ae C32:2
347	Draisma et al. 2015	rs1077989	TMEM229B	A	C	0.0636	0.0048	6.38e-40	PC ae C36:5
348	Draisma et al. 2015	rs1077989	TMEM229B	A	C	0.0395	0.0048	3.298e-16	PC ae C38:6
349	Draisma et al. 2015	rs102275	FADS1-2-3	T	C	0.0495	0.0057	6.233e-18	PC aa C40:2
350	Draisma et al. 2015	rs102275	FADS1-2-3	T	C	0.0694	0.0051	1.662e-42	PC aa C40:4
351	Draisma et al. 2015	rs102275	FADS1-2-3	T	C	0.056	0.0053	8.669e-26	PC aa C42:0
352	Draisma et al. 2015	rs102275	FADS1-2-3	T	C	0.0687	0.0055	6.007e-36	PC aa C42:1
353	Draisma et al. 2015	rs102275	FADS1-2-3	T	C	0.0628	0.0049	3.115e-37	PC aa C42:4
354	Draisma et al. 2015	rs102275	FADS1-2-3	T	C	0.0799	0.0041	1.159e-82	PC ae C38:4
355	Draisma et al. 2015	rs102275	FADS1-2-3	T	C	0.0614	0.005	3.261e-34	PC ae C40:1
356	Draisma et al. 2015	rs102275	FADS1-2-3	T	C	0.0681	0.0043	1.034e-55	PC ae C40:4
357	Draisma et al. 2015	rs102275	FADS1-2-3	T	C	0.0605	0.0043	2.551e-44	PC ae C40:5
358	Draisma et al. 2015	rs102275	FADS1-2-3	T	C	0.0398	0.005	1.667e-15	PC ae C40:6
359	Draisma et al. 2015	rs102275	FADS1-2-3	T	C	0.0376	0.005	3.643e-14	PC ae C42:2
360	Draisma et al. 2015	rs102275	FADS1-2-3	T	C	0.0287	0.0047	9.634e-10	PC ae C42:4
361	Draisma et al. 2015	rs102275	FADS1-2-3	T	C	0.057	0.0044	2.269e-38	PC ae C42:5
362	Draisma et al. 2015	rs102275	FADS1-2-3	T	C	0.0636	0.0052	2.403e-34	PC ae C44:5
363	Draisma et al. 2015	rs102275	FADS1-2-3	T	C	0.0693	0.0051	2.327e-41	PC ae C44:6
364	Draisma et al. 2015	rs964184	ZNF259_APOA5-APOA4-APOC3-APOA1	C	G	-0.0408	0.005	4.11e-16	PC aa C34:2
365	Draisma et al. 2015	rs964184	ZNF259_APOA5-APOA4-APOC3-APOA1	C	G	-0.0396	0.0056	1.056e-12	PC aa C36:2
366	Draisma et al. 2015	rs964184	ZNF259_APOA5-APOA4-APOC3-APOA1	C	G	-0.0378	0.0061	4.879e-10	PC aa C36:3
367	Draisma et al. 2015	rs964184	ZNF259_APOA5-APOA4-APOC3-APOA1	C	G	-0.0422	0.0069	8.012e-10	PC ae C36:2
368	Long et al. 2017	rs964184	APOA5	C	G	-0.376349	0.04624	7.44e-14	oleoyl-linoleoyl-glycerol (18:1/18:2) [1]
369	Long et al. 2017	rs11820589	APOA5	A	G	0.566522	0.064395	1.4e-13	oleoyl-linoleoyl-glycerol (18:1/18:2) [2]
370	Long et al. 2017	rs174560	FADS-1-2-3	C	T	-0.268207	0.034123	2.51e-13	1-adrenoyl-GPC (22:4)
371	Long et al. 2017	rs174564	FADS-1-2-3	G	A	-0.621443	0.030381	2.72e-73	1-arachidonoyl-GPC (20:4n6)
372	Long et al. 2017	rs99780	FADS-1-2-3	T	C	-0.337169	0.032534	9.78e-20	1-arachidonoyl-GPE (20:4n6)
373	Long et al. 2017	rs61896141	FADS-1-2-3	C	A	0.373024	0.039743	7.03e-16	1-dihomo-linolenoyl-GPC (20:3n3 or 6)
374	Long et al. 2017	rs111527709	PDXDC1	C	CA	-0.261295	0.033715	1.36e-11	1-dihomo-linolenoyl-GPC (20:3n3 or 6)
375	Long et al. 2017	rs174549	FADS-1-2-3	A	G	0.322582	0.034018	9e-21	1-dihomo-linolenoyl-GPE (20:3n3 or 6)
376	Long et al. 2017	rs174566	FADS-1-2-3	G	A	0.429077	0.03177	2.24e-32	1-dihomo-linoleoyl-GPC (20:2)
377	Long et al. 2017	rs174549	FADS-1-2-3	A	G	-0.254528	0.033423	8.09e-13	1-eicosapentaenoyl-GPC (20:5)
378	Long et al. 2017	rs174535	FADS-1-2-3	C	T	0.262103	0.032987	3.77e-13	1-linoleoyl-GPC (18:2)
379	Long et al. 2017	rs174535	FADS-1-2-3	C	T	0.397332	0.032299	5.82e-32	1-linoleoyl-GPE (18:2)
380	Long et al. 2017	chr19_54170611_GTTTTA_G	MBOAT7	G	GTTTTA	-0.257403	0.031244	1.22e-13	1-linoleoyl-GPI (18:2)
381	Long et al. 2017	rs2043085	ALDH1A2/LIPC	C	T	-0.305265	0.030917	5.37e-19	1-palmitoyl-GPE (16:0)
382	Long et al. 2017	rs1077835	ALDH1A2/LIPC	G	A	0.399059	0.037768	2.15e-19	1-palmitoyl-GPE (16:0)
383	Long et al. 2017	rs2043085	ALDH1A2/LIPC	C	T	-0.304553	0.031137	7.52e-18	1-stearoyl-GPE (18:0)
384	Long et al. 2017	rs1077835	ALDH1A2/LIPC	G	A	0.40223	0.037997	1.44e-18	1-stearoyl-GPE (18:0)
385	Long et al. 2017	rs174564	FADS-1-2-3	G	A	-0.564572	0.031139	8.21e-56	2-arachidonoyl-GPC (20:4)
386	Long et al. 2017	rs174536	FADS-1-2-3	C	A	-0.308158	0.033136	2.08e-14	2-arachidonoyl-GPE (20:4)
387	Long et al. 2017	rs102274	FADS1-2-3	C	T	0.278728	0.033122	1.03e-17	2-linoleoyl-GPE (18:2)
388	Long et al. 2017	rs1532085	ALDH1A2/LIPC	G	A	-0.270127	0.031423	3.5e-14	2-palmitoyl-GPE (16:0)
389	Long et al. 2017	rs1077835	ALDH1A2/LIPC	G	A	0.398615	0.03818	1.7e-19	2-palmitoyl-GPE (16:0)
390	Long et al. 2017	rs111790575	FAAH/CYP4A11	G	A	-0.590996	0.043865	3.36e-32	10-undecenoate (11:1n1)
391	Long et al. 2017	rs174564	FADS-1-2-3	G	A	0.28106	0.032771	1.9e-16	1,2-dilinoleoyl-GPC (18:2/18:2)
392	Long et al. 2017	rs5792235	FADS-1-2-3	C	CA	-0.404394	0.031921	4.52e-30	1-linoleoyl-2-arachidonoyl-GPC (18:2/20:4n6)
393	Long et al. 2017	rs61896141	FADS-1-2-3	C	A	0.395203	0.039652	1.44e-18	1-oleoyl-2-dihomo-linolenoyl-GPC (18:1/20:3)
394	Long et al. 2017	rs174555	FADS-1-2-3	C	T	-0.266475	0.033981	5.06e-13	1-oleoyl-2-eicosapentaenoyl-GPC (18:1/20:5)
395	Long et al. 2017	rs174564	FADS-1-2-3	G	A	0.25236	0.032901	1.07e-13	1-oleoyl-2-linoleoyl-GPC (18:1/18:2)
396	Long et al. 2017	rs603424	SCD	A	G	-0.323074	0.04024	5.92e-13	1-palmitoleoyl-2-linoleoyl-GPC (16:1/18:2)
397	Long et al. 2017	rs102274	FADS1-2-3	C	T	0.311336	0.032302	1.86e-17	1-palmitoleoyl-2-linoleoyl-GPC (16:1/18:2)
398	Long et al. 2017	rs174528	FADS-1-2-3	C	T	0.345846	0.031839	3.85e-24	1-palmitoyl-2-alpha-linolenoyl-GPC (16:0/18:3n3)
399	Long et al. 2017	rs174564	FADS-1-2-3	G	A	-0.619109	0.030421	8.05e-72	1-palmitoyl-2-arachidonoyl-GPC (16:0/20:4)
400	Long et al. 2017	rs1532085	ALDH1A2/LIPC	G	A	-0.398032	0.030861	3.25e-29	1-palmitoyl-2-arachidonoyl-GPE (16:0/20:4)
401	Long et al. 2017	rs261334	ALDH1A2/LIPC	C	G	-0.447776	0.038109	2.39e-21	1-palmitoyl-2-arachidonoyl-GPE (16:0/20:4)
402	Long et al. 2017	rs7943728	FADS-1-2-3	A	G	0.37818	0.039597	3.01e-17	1-palmitoyl-2-dihomo-linolenoyl-GPC (16:0/20:3n3 or 6)
403	Long et al. 2017	rs1532085	ALDH1A2/LIPC	G	A	-0.397162	0.030069	8.85e-29	1-palmitoyl-2-docosahexaenoyl-GPE (16:0/22:6)
404	Long et al. 2017	rs1077835	ALDH1A2/LIPC	G	A	0.44444	0.03712	1.51e-24	1-palmitoyl-2-docosahexaenoyl-GPE (16:0/22:6)
405	Long et al. 2017	rs174549	FADS-1-2-3	A	G	-0.249051	0.033561	7.5e-12	1-palmitoyl-2-eicosapentaenoyl-GPC (16:0/20:5)
406	Long et al. 2017	rs174535	FADS-1-2-3	C	T	0.310465	0.032738	2.3e-18	1-palmitoyl-2-linoleoyl-GPC (16:0/18:2)
407	Long et al. 2017	rs174564	FADS-1-2-3	G	A	0.419665	0.032034	1e-34	1-palmitoyl-2-linoleoyl-GPE (16:0/18:2)
408	Long et al. 2017	rs2043085	ALDH1A2/LIPC	C	T	-0.319186	0.031327	1.55e-17	1-palmitoyl-2-linoleoyl-GPE (16:0/18:2)
409	Long et al. 2017	rs1077834	ALDH1A2/LIPC	C	T	0.40764	0.038267	4.61e-18	1-palmitoyl-2-linoleoyl-GPE (16:0/18:2)
410	Long et al. 2017	rs174535	FADS-1-2-3	C	T	0.25401	0.033093	1.05e-11	1-palmitoyl-2-linoleoyl-GPI (16:0/18:2)
411	Long et al. 2017	rs8736	MBOAT7	C	T	-0.313868	0.031258	8.93e-20	1-palmitoyl-2-linoleoyl-GPI (16:0/18:2)
412	Long et al. 2017	rs174580	FADS-1-2-3	G	A	-0.344444	0.032629	4.84e-21	1-palmitoyl-2-meadoyl-GPC (16:0/20:3n9)
413	Long et al. 2017	rs80123226	ALDH1A2/LIPC	T	A	0.31698	0.034104	5.13e-16	1-palmitoyl-2-oleoyl-GPE (16:0/18:1)
414	Long et al. 2017	rs8736	MBOAT7	C	T	-0.297031	0.031378	1.2e-17	1-palmitoyl-2-oleoyl-GPI (16:0/18:1)
415	Long et al. 2017	rs174564	FADS-1-2-3	G	A	-0.689475	0.029637	3.52e-91	1-stearoyl-2-arachidonoyl-GPC (18:0/20:4)
416	Long et al. 2017	rs261290	ALDH1A2/LIPC	C	T	-0.382454	0.032143	1.68e-23	1-stearoyl-2-arachidonoyl-GPE (18:0/20:4)
417	Long et al. 2017	rs261334	ALDH1A2/LIPC	C	G	-0.381143	0.038538	6.39e-16	1-stearoyl-2-arachidonoyl-GPE (18:0/20:4)
418	Long et al. 2017	rs174560	FADS-1-2-3	C	T	-0.335172	0.033835	1.31e-18	1-stearoyl-2-arachidonoyl-GPI (18:0/20:4)
419	Long et al. 2017	rs641738	MBOAT7	C	T	0.311702	0.031272	2.88e-18	1-stearoyl-2-arachidonoyl-GPI (18:0/20:4)
420	Long et al. 2017	rs61896141	FADS-1-2-3	C	A	0.315881	0.040033	5.46e-12	1-stearoyl-2-dihomo-linolenoyl-GPC (18:0/20:3n3 or 6)
421	Long et al. 2017	rs1532085	ALDH1A2/LIPC	G	A	-0.309709	0.030523	1.62e-17	1-stearoyl-2-docosahexaenoyl-GPE (18:0/22:6)
422	Long et al. 2017	rs2070895	ALDH1A2/LIPC	A	G	0.308279	0.0379	3.16e-12	1-stearoyl-2-docosahexaenoyl-GPE (18:0/22:6)
423	Long et al. 2017	rs174548	FADS-1-2-3	G	C	-0.292814	0.033684	9.99e-16	1-stearoyl-2-docosapentaenoyl-GPC (18:0/22:5n3)
424	Long et al. 2017	rs174564	FADS-1-2-3	G	A	0.388747	0.032245	1.8e-29	1-stearoyl-2-linoleoyl-GPE (18:0/18:2)
425	Long et al. 2017	rs80123226	ALDH1A2/LIPC	T	A	0.30227	0.033896	2.95e-13	1-stearoyl-2-linoleoyl-GPE (18:0/18:2)
426	Long et al. 2017	rs1077834	ALDH1A2/LIPC	C	T	0.337306	0.03863	7.1e-13	1-stearoyl-2-linoleoyl-GPE (18:0/18:2)
427	Long et al. 2017	rs174549	FADS-1-2-3	A	G	0.313365	0.034081	2.59e-18	1-stearoyl-2-linoleoyl-GPI (18:0/18:2)
428	Long et al. 2017	rs8736	MBOAT7	C	T	-0.308546	0.031255	4.42e-18	1-stearoyl-2-linoleoyl-GPI (18:0/18:2)
429	Long et al. 2017	rs174564	FADS-1-2-3	G	A	-0.389387	0.032289	8.3e-28	1-stearoyl-2-meadoyl-GPC (18:0/20:3n9)
430	Long et al. 2017	rs174560	FADS-1-2-3	C	T	-0.526133	0.032432	2.06e-47	phosphatidylcholine (16:0/22:5n3, 18:1/20:4)
431	Long et al. 2017	rs174548	FADS-1-2-3	G	C	-0.342892	0.03312	9.56e-22	phosphatidylcholine (18:0/20:5, 16:0/22:5n6)
432	Long et al. 2017	rs174554	FADS-1-2-3	G	A	-0.521097	0.032227	1.27e-48	1-(1-enyl-palmitoyl)-2-arachidonoyl-GPC (P-16:0/20:4)
433	Long et al. 2017	rs174533	FADS-1-2-3	A	G	-0.292415	0.032978	2.18e-15	1-(1-enyl-palmitoyl)-2-arachidonoyl-GPE (P-16:0/20:4)
434	Long et al. 2017	rs11158671	PIGH	A	G	-0.396503	0.029844	1.73e-28	1-(1-enyl-palmitoyl)-2-palmitoyl-GPC (P-16:0/16:0)
435	Long et al. 2017	rs174564	FADS-1-2-3	G	A	-0.477087	0.031811	3.9e-43	1-(1-enyl-stearoyl)-2-arachidonoyl-GPC (P-18:0/20:4)
436	Long et al. 2017	rs174554	FADS-1-2-3	G	A	-0.322712	0.032879	1.09e-19	1-(1-enyl-stearoyl)-2-arachidonoyl-GPE (P-18:0/20:4)
437	Long et al. 2017	rs174561	FADS-1-2-3	C	T	-0.242466	0.034397	8.1e-12	adrenate (22:4n6)
438	Long et al. 2017	rs174564	FADS-1-2-3	G	A	-0.529278	0.031322	3.55e-51	arachidonate (20:4n6)
439	Long et al. 2017	rs61896141	FADS-1-2-3	C	A	0.315643	0.040151	7.02e-12	dihomo-linolenate (20:3n3 or n6)
440	Long et al. 2017	rs17101394	SGPP1	A	G	0.494086	0.041362	8.87e-30	SM (d18:1/14:0, d16:1/16:0)
441	Long et al. 2017	rs17101394	SGPP1	A	G	0.357613	0.041879	3.76e-16	SM (d18:1/15:0, d16:1/17:0)
442	Long et al. 2017	rs8008068	SGPP1	G	A	0.348848	0.043252	6.37e-14	SM (d18:1/20:0, d16:1/22:0)
443	Long et al. 2017	rs922442	CERS4	G	A	0.28563	0.030554	1.93e-16	SM (d18:1/20:1, d18:2/20:0)
444	Long et al. 2017	rs17101394	SGPP1	A	G	0.426967	0.042259	1.33e-21	SM(d18:1/21:0, d17:1/22:0, d16:1/23:0)
445	Long et al. 2017	rs4804285	CERS4	G	A	-0.285881	0.036389	2.37e-12	stearoyl sphingomyelin (d18:1/18:0)
446	Tabassum et al. 2019	rs201385366	KLHL17	T	C	-0.8736	0.1586	3.6e-08	LPE(22:6;0)
447	Tabassum et al. 2019	rs187163948	KAZN	A	G	0.9496	0.1723	3.5e-08	TAG(53:3;0)
448	Tabassum et al. 2019	rs76866386	ABCG5/8	T	C	0.3923	0.0627	3.9e-10	CE(20:2;0)
449	Tabassum et al. 2019	rs58029241	VWA3B	A	T	0.369	0.0657	1.9e-08	TAG(50:1;0)
450	Tabassum et al. 2019	rs13070110	ZNF385D	T	C	-0.3288	0.0569	7.6e-09	CER(40:1;2)
451	Tabassum et al. 2019	rs13070110	ZNF385D	T	C	-0.3321	0.0566	4.6e-09	CER(42:1;2)
452	Tabassum et al. 2019	rs10212439	PAQR9	T	C	-0.1785	0.0322	3.1e-08	PI(18:0;0-18:1;0)
453	Tabassum et al. 2019	rs13151374	ABLIM2	A	G	0.2468	0.0448	3.7e-08	TAG(50:1;0)
454	Tabassum et al. 2019	rs13151374	ABLIM2	A	G	0.2467	0.045	4.3e-08	TAG(50:2;0)
455	Tabassum et al. 2019	rs186689484	PDHA2	A	G	-0.3979	0.0726	4.2e-08	TAG(52:4;0)
456	Tabassum et al. 2019	rs4896307	TNFAIP3	T	C	-0.2273	0.0412	3.3e-08	PCO(16:1;0-16:0;0)
457	Tabassum et al. 2019	rs534693155	COL26A1	A	G	-1.2381	0.2252	3.9e-08	LPC(16:1;0)
458	Tabassum et al. 2019	rs10281741	PTPRN2	C	G	0.2083	0.0372	2.2e-08	TAG(54:6;0)
459	Tabassum et al. 2019	rs1478898	BLK	A	G	0.1741	0.0312	2.5e-08	PC(16:0;0-16:0;0)
460	Tabassum et al. 2019	rs75278536	LPL	T	G	0.3279	0.0601	4.9e-08	TAG(52:3;0)
461	Tabassum et al. 2019	rs77069344	LPL	T	G	0.3303	0.0601	3.9e-08	TAG(52:3;0)
462	Tabassum et al. 2019	rs11570891	LPL	T	C	-0.3336	0.0601	2.9e-08	TAG(52:3;0)
463	Tabassum et al. 2019	rs146717710	COL5A1	T	C	-1.0304	0.1854	2.8e-08	PC(16:0;0-16:1;0)
464	Tabassum et al. 2019	rs140645847	SHTN1	T	G	-0.32	0.0579	3.3e-08	LPE(20:4;0)
465	Tabassum et al. 2019	rs28456	FADS2	A	G	0.1764	0.031	1.3e-08	CE(16:0;0)
466	Tabassum et al. 2019	rs28456	FADS2	A	G	0.5852	0.0314	1.1e-77	CE(20:4;0)
467	Tabassum et al. 2019	rs28456	FADS2	A	G	0.3546	0.03	2.8e-32	CE(20:5;0)
468	Tabassum et al. 2019	rs28456	FADS2	A	G	0.2106	0.0303	3.5e-12	TAG(56:6;0)
469	Tabassum et al. 2019	rs28456	FADS2	A	G	-0.2039	0.0318	1.5e-10	PC(16:0;0-18:2;0)
470	Tabassum et al. 2019	rs28456	FADS2	A	G	0.5008	0.0315	6e-57	PC(16:0;0-20:4;0)
471	Tabassum et al. 2019	rs28456	FADS2	A	G	0.3335	0.0308	2.1e-27	PC(16:0;0-20:5;0)
472	Tabassum et al. 2019	rs28456	FADS2	A	G	0.2684	0.0338	2.1e-15	PC(16:0;0-22:4;0)
473	Tabassum et al. 2019	rs28456	FADS2	A	G	0.3558	0.0313	6.8e-30	PC(16:0;0-22:5;0)
474	Tabassum et al. 2019	rs28456	FADS2	A	G	-0.2924	0.0307	1.9e-21	PC(16:1;0-18:2;0)
475	Tabassum et al. 2019	rs28456	FADS2	A	G	0.3514	0.0329	1.4e-26	PC(17:0;0-20:4;0)
476	Tabassum et al. 2019	rs28456	FADS2	A	G	-0.2351	0.0331	1.3e-12	PC(18:0;0-20:2;0)
477	Tabassum et al. 2019	rs28456	FADS2	A	G	0.579	0.0314	4.7e-76	PC(18:0;0-20:4;0)
478	Tabassum et al. 2019	rs28456	FADS2	A	G	0.3721	0.0314	2.5e-32	PC(18:0;0-20:5;0)
479	Tabassum et al. 2019	rs28456	FADS2	A	G	0.2515	0.0325	9.3e-15	PC(18:0;0-22:5;0)
480	Tabassum et al. 2019	rs28456	FADS2	A	G	-0.2905	0.0313	1.5e-20	PC(18:1;0-18:2;0)
481	Tabassum et al. 2019	rs28456	FADS2	A	G	0.4415	0.0321	4.6e-43	PC(18:1;0-20:4;0)
482	Tabassum et al. 2019	rs28456	FADS2	A	G	0.3881	0.0327	1.8e-32	PCO(16:0;0-20:4;0)
483	Tabassum et al. 2019	rs28456	FADS2	A	G	0.2667	0.0325	2.4e-16	PCO(18:0;0-20:4;0)
484	Tabassum et al. 2019	rs28456	FADS2	A	G	-0.1921	0.0313	8.9e-10	PCO(18:1;0-18:2;0)
485	Tabassum et al. 2019	rs28456	FADS2	A	G	-0.1801	0.0322	2.3e-08	PCO(18:1;0-20:3;0)
486	Tabassum et al. 2019	rs28456	FADS2	A	G	0.2945	0.0325	1.2e-19	PCO(18:1;0-20:4;0)
487	Tabassum et al. 2019	rs28456	FADS2	A	G	0.1717	0.0307	2.3e-08	SM(36:2;2)
488	Tabassum et al. 2019	rs28456	FADS2	A	G	-0.217	0.0318	8.3e-12	PI(18:0;0-18:2;0)
489	Tabassum et al. 2019	rs28456	FADS2	A	G	-0.2997	0.0323	1.5e-20	PI(18:0;0-20:3;0)
490	Tabassum et al. 2019	rs28456	FADS2	A	G	0.2275	0.0323	1.7e-12	PI(18:0;0-20:4;0)
491	Tabassum et al. 2019	rs28456	FADS2	A	G	-0.2565	0.0332	1e-14	PE(18:0;0-18:2;0)
492	Tabassum et al. 2019	rs28456	FADS2	A	G	-0.2439	0.0323	4.3e-14	LPE(18:2;0)
493	Tabassum et al. 2019	rs28456	FADS2	A	G	0.1962	0.0337	5.8e-09	PEO(16:1;0-20:4;0)
494	Tabassum et al. 2019	rs28456	FADS2	A	G	0.2996	0.0328	6.5e-20	LPE(20:4;0)
495	Tabassum et al. 2019	rs28456	FADS2	A	G	0.4567	0.0314	5.4e-48	LPC(20:4;0)
496	Tabassum et al. 2019	rs2727270	FADS2	T	C	-0.1874	0.0343	4.5e-08	CE(22:6;0)
497	Tabassum et al. 2019	rs174574	FADS2	A	C	0.1739	0.0318	4.7e-08	PC(18:0;0-18:2;0)
498	Tabassum et al. 2019	rs7943728	FADS2	A	G	0.2778	0.049	1.4e-08	PCO(16:0;0-20:3;0)
499	Tabassum et al. 2019	rs174528	FADS2	T	C	-0.193	0.0334	7.6e-09	PEO(16:1;0-18:2;0)
500	Tabassum et al. 2019	rs174528	FADS2	T	C	0.2078	0.0298	3.2e-12	TAG(56:6;0)
501	Tabassum et al. 2019	rs964184	APOA5	C	G	-0.2477	0.0453	4.5e-08	TAG(50:3;0)
502	Tabassum et al. 2019	rs964184	APOA5	C	G	-0.2579	0.0462	2.5e-08	TAG(51:3;0)
503	Tabassum et al. 2019	rs964184	APOA5	C	G	-0.2578	0.0449	9.5e-09	TAG(52:3;0)
504	Tabassum et al. 2019	rs964184	APOA5	C	G	-0.2515	0.0449	2.1e-08	TAG(52:4;0)
505	Tabassum et al. 2019	rs964184	APOA5	C	G	-0.249	0.0445	2.2e-08	TAG(54:3;0)
506	Tabassum et al. 2019	rs964184	APOA5	C	G	-0.252	0.0461	4.6e-08	TAG(56:4;0)
507	Tabassum et al. 2019	rs4520	APOA5	T	C	0.1802	0.0325	3e-08	PI(18:0;0-18:1;0)
508	Tabassum et al. 2019	rs10790495	MIR100HG	A	G	0.2031	0.0362	2.1e-08	TAG(56:4;0)
509	Tabassum et al. 2019	rs117388573	SYT1	A	G	0.7671	0.1254	9.8e-10	LPC(14:0;0)
510	Tabassum et al. 2019	rs512948	DHRS12	T	C	0.2162	0.0381	1.4e-08	LPE(18:2;0)
511	Tabassum et al. 2019	rs8008070	SYNE2	A	T	-0.4838	0.0456	2.9e-26	SM(32:1;2)
512	Tabassum et al. 2019	rs8008070	SYNE2	A	T	0.3074	0.0467	4.7e-11	SM(34:0;2)
513	Tabassum et al. 2019	rs8008070	SYNE2	A	T	-0.2894	0.0475	1.1e-09	SM(38:1;2)
514	Tabassum et al. 2019	rs3902951	GALNT16	T	G	-0.1892	0.0337	1.9e-08	PEO(18:1;0-18:2;0)
515	Tabassum et al. 2019	rs35861938	GATM	T	C	-0.177	0.0318	2.7e-08	PCO(18:2;0-18:1;0)
516	Tabassum et al. 2019	rs261290	LIPC	T	C	0.2968	0.0326	8.5e-20	PE(18:0;0-18:2;0)
517	Tabassum et al. 2019	rs261290	LIPC	T	C	0.3683	0.0317	4e-31	PE(18:0;0-20:4;0)
518	Tabassum et al. 2019	rs261290	LIPC	T	C	0.1834	0.0332	3.4e-08	LPE(16:0;0)
519	Tabassum et al. 2019	rs35221977	MAF	C	G	-0.4583	0.0756	1.3e-09	LPC(16:0;0)
520	Tabassum et al. 2019	rs35221977	MAF	C	G	-0.4228	0.0758	2.5e-08	LPC(18:0;0)
521	Tabassum et al. 2019	rs79202680	GLTPD2	T	G	-0.8534	0.0881	3.4e-22	SM(34:0;2)
522	Tabassum et al. 2019	rs79202680	GLTPD2	T	G	-0.7154	0.09	1.9e-15	SM(40:1;2)
523	Tabassum et al. 2019	rs79202680	GLTPD2	T	G	-0.6104	0.0896	9.3e-12	SM(42:2;2)
524	Tabassum et al. 2019	rs143203352	RBFOX3	T	C	-0.5971	0.1079	3.2e-08	PC(16:0;0-18:1;0)
525	Tabassum et al. 2019	rs151223356	ROCK1	A	C	-0.9734	0.1529	1.9e-10	LPC(14:0;0)
526	Tabassum et al. 2019	rs7246617	CERS4	A	G	0.2049	0.0327	3.6e-10	SM(36:1;2)
527	Tabassum et al. 2019	rs7246617	CERS4	A	G	0.1911	0.0331	8.1e-09	SM(38:1;2)
528	Tabassum et al. 2019	rs7246617	CERS4	A	G	0.2465	0.0312	2.5e-15	SM(38:2;2)
529	Tabassum et al. 2019	rs2455069	CD33	A	G	0.1929	0.0336	9.3e-09	TAG(52:5;0)
530	Tabassum et al. 2019	rs2455069	CD33	A	G	0.1795	0.0323	2.8e-08	TAG(54:6;0)
531	Tabassum et al. 2019	rs8736	MBOAT7	T	C	0.2064	0.034	1.3e-09	PI(18:0;0-18:2;0)
532	Tabassum et al. 2019	rs8736	MBOAT7	T	C	-0.2808	0.0347	5.5e-16	PI(18:0;0-20:3;0)
533	Tabassum et al. 2019	rs8736	MBOAT7	T	C	-0.3757	0.0344	9.8e-28	PI(18:0;0-20:4;0)
534	Tabassum et al. 2019	rs4374298	TMEM86B	A	G	-0.2505	0.0449	2.3e-08	PEO(16:1;0-20:4;0)
535	Tabassum et al. 2019	rs364585	SPTLC3	A	G	0.199	0.0331	1.8e-09	CER(40:1;2)
536	Tabassum et al. 2019	rs364585	SPTLC3	A	G	0.2089	0.0345	1.3e-09	CER(40:2;2)
537	Tabassum et al. 2019	rs364585	SPTLC3	A	G	0.1897	0.0321	3.2e-09	CER(42:2;2)
538	Tabassum et al. 2019	rs186680008	SYNGR1	A	C	0.8101	0.1456	2.6e-08	CE(20:3;0)
446	Demirkan et al. 2019	rs11127048	GCKR	G	A	-0.13	0.02	1.27E-9	TAG(50.2)
447	Demirkan et al. 2019	rs174547	FADS1	C	T	0.44	0.02	1.02E-107	LPC(O16.1), PC(38.2), PEO(36.5), PEO(38.5), TAG(56.5),TAG(56.6), TAG(56.7), PCO(34.2), PCO(36.2), PCO(36.3), PCO(36.4), PCO(36.5), PCO(38.4), PCO(38.5), LPC(20.3), LPC(20.4),PC(32.2), PC(34.2), PC(34.3), PC(34.4), PC(36.2),PE(38.2), PC(36.3) ,(PC36.4), PC(36.5), PC(38.3), PC(38.4), PC(40.4), PE(34.2)
448	Demirkan et al. 2019	rs12366015	APOA	A	G	-0.1	0.02	2.6E-10	TAG(54.4), TAG(52.3), TAG(52.4)
449	Demirkan et al. 2019	rs12878001	SGPP1	G	T	-0.35	0.03	8.51E-32	SM(21.0), SM(14.0), SM(15.0)
450	Demirkan et al. 2019	rs10873201	TMEM229B	T	C	0.19	0.02	2.08E-21	LPCO(16.1), PCO(36.5)
451	Demirkan et al. 2019	rs10468017	LIPC	T	C	-0.26	0.02	3.26E-33	PE(34.2)
452	Demirkan et al. 2019	rs12928099	PDXDC1	A	C	-0.19	0.02	6.71E-16	LPC(20.3), PC(38.3)
453	Demirkan et al. 2019	rs1532624	CETP	A	C	-0.12	0.01	4.59E-10	PCO(34.1)
454	Demirkan et al. 2019	rs8105664	CERS4	A	G	0.23	0.02	3.54E-27	SM(18.1), SM(20.1)
455	Demirkan et al. 2019	rs680379	SPTLC3	A	G	-0.26	0.02	9.67E-39	SM(21.0), SM(25.1)
